# Supplementary material for: Clinical significance and antifungal susceptibility profile of 103 clinical isolates of Scedosporium species complex and Lomentospora prolificans obtained from NIH patients
Source: J Clin Microbiol. 2025 Mar 7;63(4):e01550-24. doi: 10.1128/jcm.01550-24 (PMC11980389; doi:10.1128/jcm.01550-24)
Supplement: Table S1 — The MIC/MEC distribution of 103 clinical Scedosporium spp. and Lomentospora prolificans strains to eight antifungal agents. [file jcm.01550-24-s0001.xlsx]

## Sheet: Sheet1
Supplementary table1: The MIC/MEC distribution of 103 clinical Scedosporium spp. and Lomentospora prolificans strains to eight antifungal agents.
			AFST result MIC/MEC values (µg/mL), all except MFG was at 72h read
			AmB 72	ITC 72	VRC 72	POSA 72	ISA 72	TRB 72	MFG 48	Olorofim 72
1	SM-2136	S. apiospermum	2	16	1	1	4	2	0.125	0.03
2	SM-2137	S. apiospermum	16	16	0.5	1	8	16	0.25	0.125
3	SM-2139	S. apiospermum	2	16	1	0.5	8	2	0.125	0.03
4	SM-767	S. apiospermum	1	16	1	1	8	16	0.016	0.125
5	SM-768	S. apiospermum	1	1	2	0.5	4	16	0.016	0.125
6	SM-769	S. apiospermum	1	16	2	2	8	16	0.016	0.25
7	SM-770	S. apiospermum	1	16	1	2	8	16	0.25	0.062
8	SM-772	S. apiospermum	1	16	0.5	1	4	16	0.25	0.016
9	SM-773	S. apiospermum	1	0.25	2	2	8	16	0.25	0.25
10	SM-774	S. apiospermum	1	16	1	2	16	16	0.125	0.125
11	SM-775	S. apiospermum	1	16	1	16	16	16	0.031	0.125
12	SM-776	S. apiospermum	16	16	2	2	16	16	0.25	0.5
13	SM-777	S. apiospermum	1	0.25	1	1	8	16	0.25	0.25
14	SM-779	S. apiospermum	16	16	1	2	8	16	0.25	0.062
15	SM-780	S. apiospermum	16	16	2	1	16	16	0.25	0.5
16	SM-783	S. apiospermum	16	16	2	1	16	16	0.5	0.125
17	SM-786	S. apiospermum	1	16	2	1	16	16	0.25	0.125
18	SM-787	S. apiospermum	1	16	4	1	16	16	0.5	0.125
19	SM-788	S. apiospermum	1	16	4	0.5	16	16	0.125	0.125
20	SM-789	S. apiospermum	1	0.25	0.25	0.031`	1	0.5	0.031	0.016
21	SM-790	S. apiospermum	1	16	2	1	8	16	0.25	0.125
22	SM-791	S. apiospermum	1	16	1	1	4	16	0.125	0.125
23	SM-792	S. apiospermum	16	16	2	16	16	16	0.25	0.125
24	SM-795	S. apiospermum	16	16	1	2	8	16	0.125	0.062
25	SM-796	S. apiospermum	16	8	1	2	8	16	0.5	0.062
26	SM-797	S. apiospermum	16	4	1	2	8	16	0.5	0.062
27	SM-798	S. apiospermum	16	0.25	0.5	1	8	16	0.25	0.125
28	SM-799	S. apiospermum	16	16	1	2	16	16	0.5	0.062
29	SM-800	S. apiospermum	4	0.25	0.5	0.25	2	4	0.25	0.062
30	SM-802	S. apiospermum	4	16	0.5	0.5	2	8	0.5	0.125
31	SM-803	S. apiospermum	16	16	0.5	1	8	16	0.25	0.125
32	SM-823	S. apiospermum	2	16	1	2	8	16	0.25	0.062
33	SM-824	S. apiospermum	4	16	1	4	16	16	0.25	0.062
34	SM-825	S. apiospermum	16	2	1	1	8	16	0.25	0.062
35	SM-826	S. apiospermum	16	16	0.5	1	8	16	0.25	0.125
36	SM-828	S. apiospermum	16	16	1	1	16	16	0.5	0.062
37	SM-830	S. apiospermum	4	0.5	0.5	0.5	16	16	0.25	0.016
38	SM-831	S. apiospermum	8	16	0.5	0.25	4	8	0.25	0.125
39	SM-832	S. apiospermum	8	16	0.5	0.25	4	8	0.25	0.125
40	SM-833	S. apiospermum	4	16	0.5	0.25	2	4	0.25	0.062
41	SM-834	S. apiospermum	4	16	0.5	0.5	2	8	0.5	0.125
42	SM-835	S. apiospermum	8	0.25	2	2	16	16	0.5	0.125
43	SM-842	S. apiospermum	16	16	0.5	0.5	4	2	0.125	0.25
44	SM-880	S. apiospermum	16	16	0.5	0.5	8	4	0.25	0.125
45	SM-882	S. apiospermum	1	16	0.5	0.5	1	2	0.25	0.062
46	SM-886	S. apiospermum	16	2	1	1	8	16	0.25	0.062
47	SM-888	S. apiospermum	16	16	0.5	1	8	16	0.25	0.125
48	SM-890	S. apiospermum	16	16	1	1	16	16	0.5	0.062
49	SM-891	S. apiospermum	8	16	0.5	0.25	4	8	0.25	0.125
50	SM-892	S. apiospermum	16	2	0.5	0.25	2	4	0.25	0.062
51	SM-893	S. apiospermum	16	16	0.5	0.5	2	8	0.5	0.125
52	SM-894	S. apiospermum	8	16	2	2	16	16	0.5	0.125
53	SM-895	S. apiospermum	1	16	0.5	0.5	4	2	0.5	0.25
54	SM-896	S. apiospermum	4	2	0.5	0.5	8	4	0.25	0.125
55	SM-897	S. apiospermum	1	16	0.5	0.5	1	2	0.25	0.062
56	SM-901	S. apiospermum	8	2	2	2	16	16	0.25	0.125
57	SM-902	S. apiospermum	1	0.25	1	2	8	16	0.25	0.25
58	SM-1342	S. apiospermum	4	0.25	1	0.25	1	0.5	0.031	0.031`
59	SM-1343	S. apiospermum	16	2	1	1	8	16	0.016	0.062
60	SM-1344	S. apiospermum	16	0.25	0.5	1	8	16	0.016	0.125
61	SM-1345	S. apiospermum	16	0.25	1	2	16	16	0.016	0.062
62	SM-1349	S. apiospermum	1	0.25	1	2	8	16	0.75	0.062
63	SM-1350	S. apiospermum	1	0.25	2	2	1	16	0.016	0.125
64	SM-1353	S. apiospermum	1	0.25	1	0.125	2	0.25	0.016	0.016
65	SM-1354	S. apiospermum	2	16	2	2	16	16	0.031	0.031
66	SM-778	S. boydii	2	0.5	1	0.125	1	16	0.062	0.031
67	SM-784	S. boydii	4	0.25	1	0.125	1	0.5	0.031	0.031
68	SM-794	S. boydii	16	16	1	1	8	16	0.5	0.5
69	SM-822	S. boydii	16	16	1	2	8	16	0.25	0.062
70	SM-827	S. boydii	16	16	1	2	8	16	0.25	0.062
71	SM-843	S. boydii	4	0.25	1	0.125	1	0.5	0.031	0.031
72	SM-844	S. boydii	16	16	1	1	8	16	0.5	0.5
73	SM-879	S. boydii	16	16	1	2	8	16	0.25	0.062
74	SM-881	S. boydii	16	16	1	2	8	16	0.25	0.062
75	SM-899	S. boydii	4	16	1	2	16	16	0.125	0.062
76	SM-1351	S. boydii	4	16	1	2	16	16	0.125	0.062
77	SM-1356	S. boydii	1	0.25	2	0.125	1	4	0.016	0.031
78	SM-900	S. ellipsoideum	16	16	1	2	8	16	0.25	0.125
79	SM-1355	S. ellipsoideum	16	16	1	2	8	16	0.25	0.125
80	SM-781	S. ellipsoideum	16	16	1	1	8	16	0.016	0.25
81	SM-785	S. ellipsoideum	16	16	2	2	16	16	0.25	1
82	SM-793	S. ellipsoideum	16	16	16	16	16	16	2	0.25
83	SM-836	S. ellipsoideum	16	16	2	16	16	16	16	0.125
84	SM-887	S. angustum	1	8	1	1	8	16	0.031	0.05
85	SM-889	S. angustum	1	8	1	2	4	8	0.5	0.062
86	SM-898	S. angustum	1	16	1	2	8	16	0.5	0.062
87	SM-1346	S. angustum	1	16	1	1	4	8	0.5	0.031
88	SM-1352	S. angustum	1	0.125	1	0.125	1	0.062	0.031	0.031
89	SM-829	S. aurantiacum	16	16	2	16	16	16	16	16
90	SM-837	S. aurantiacum	16	16	1	16	16	16	16	2
91	SM-838	S. aurantiacum	8	16	2	16	16	16	16	0.5
92	SM-1347	S. aurantiacum	16	16	1	16	16	16	0.62	0.5
93	SM-2138	S. dehoogii	4	16	1	2	8	16	0.5	0.5
94	SM-2140	S. dehoogii	8	15	2	4	4	16	0.25	0.125
95	SM-2141	S. dehoogii	4	16	1	2	8	16	0.25	0.25
96	SM-771	S. dehoogii	4	16	1	2	8	16	0.5	0.5
97	SM-782	L. prolificans	16	16	16	16	16	16	1	0.5
98	SM-840	L. prolificans	16	16	16	16	16	16	16	0.5
99	SM-841	L. prolificans	0.25	0.5	1	0.062	2	16	0.016	0.062
100	SM-883	L. prolificans	16	16	16	16	16	16	16	0.5
101	SM-884	L. prolificans	16	16	16	16	16	16	1	0.5
102	SM-885	L. prolificans	16	16	16	16	16	16	0.5	0.5
103	SM-1348	L. prolificans	2	16	16	16	16	16	1	0.25
